# Supplementary material for: Towards Raman-Based Screening of Acute Lymphoblastic Leukemia-Type B (B-ALL) Subtypes
Source: Cancers (Basel). 2021 Oct 31;13(21):5483. doi: 10.3390/cancers13215483 (PMC8582787; doi:10.3390/cancers13215483)
Supplement: Supplementary file 1 [file cancers-13-05483-s001.zip]

Archive with 1 entries (1 files):
- cancers-1413071-SI.pdf
